# Supplementary material for: Analysis of the Effects of Epidural Anesthesia on the Nociception Level Index (NOL®) during Abdominal Surgery
Source: J Clin Med. 2024 Aug 22;13(16):4968. doi: 10.3390/jcm13164968 (PMC11355361; doi:10.3390/jcm13164968)
Supplement: Supplementary file 1 [file jcm-13-04968-s001.zip]

Archive with 1 entries (1 files):
- jcm-3138319-supplementary.xlsx
