# Supplementary material for: Analysis of the Effects of Epidural Anesthesia on the Nociception Level Index (NOL®) during Abdominal Surgery
Source: J Clin Med. 2024 Aug 22;13(16):4968. doi: 10.3390/jcm13164968 (PMC11355361; doi:10.3390/jcm13164968)
Supplement: Supplementary file 1 [file jcm-13-04968-s001.zip › jcm-3138319-supplementary.xlsx]

## Sheet: Tabelle1
Table S1.: Raw data set
Measurement	Bupivacain (dosis)	0 min	0 min	0 min	0 min	1 min	1 min	1 min	1 min	3 min	3 min	3 min	3 min	5 min	5 min	5 min	5 min	0 min	1 min	3 min	5 min	0 min	1 min	3 min	5 min	0 min	1 min	3 min	5 min	0 min	1 min	3 min	5 min	0 min	1 min	3 min	5 min	0 min	1 min	3 min	5 min	0 min	1 min	3 min	5 min	0 min	1 min	3 min	5 min
		NOL (Index)	MAD (mmHg)	HF (min-1)	BIS (Index)	NOL (Index)	MAD (mmHg)	HF (min-1)	BIS (Index)	NOL (Index)	MAD (mmHg)	HF (min-1)	BIS (Index)	NOL (Index)	MAD (mmHg)	HF (min-1)	BIS (Index)	NOL (Index)	NOL (Index)	NOL (Index)	NOL (Index)	MAD (mmHg)	MAD (mmHg)	MAD (mmHg)	MAD (mmHg)	HF (min-1)	HF (min-1)	HF (min-1)	HF (min-1)	BIS (Index)	BIS (Index)	BIS (Index)	BIS (Index)	NOL (%)	NOL (%)	NOL (%)	NOL (%)	MAD (%)	MAD (%)	MAD (%)	MAD (%)	HF (%)	HF (%)	HF (%)	HF (%)	BIS (%)	BIS (%)	BIS (%)	BIS (%)
1	5	16	74	57	41	4	75	59	46	8	75	62	39	21	75	61	38	16	4	8	21	74	75	75	75	57	59	62	61	41	46	39	38	100	25	50	131.25	100	101.351	101.351	101.351	100	101.562	101.562	109.375	100	112.195	95.122	92.6829
2	6.25	8	127	64	40	21	127	65	43	1	116	65	47	24	102	70	54	8	21	1	24	127	127	116	102	64	65	65	70	40	43	47	54	100	262.5	12.5	300	100	100	91.3386	80.315	100	101.471	97.0588	98.5294	100	107.5	117.5	135
3	6.25	3	100	68	51	1	99	69	52	16	100	66	51	4	99	67	45	3	1	16	4	100	99	100	99	68	69	66	67	51	52	51	45	100	33.3333	533.333	133.333	100	99	100	99	100	101.515	110.606	106.061	100	101.961	100	88.2353
4	6.25	19	106	66	51	12	100	67	52	18	97	73	53	2	83	70	52	19	12	18	2	106	100	97	83	66	67	73	70	51	52	53	52	100	63.1579	94.7368	10.5263	100	94.3396	91.5094	78.3019	100	96.2264	96.2264	94.3396	100	101.961	103.922	101.961
5	6.75	2	72	53	40	3	65	51	39	17	61	51	39	17	68	50	39	2	3	17	17	72	65	61	68	53	51	51	50	40	39	39	39	100	150	850	850	100	90.2778	84.7222	94.4444	100	100	103.03	109.091	100	97.5	97.5	97.5
6	7.5	11	72	66	34	4	71	66	29	7	70	68	25	8	63	72	27	11	4	7	8	72	71	70	63	66	66	68	72	34	29	25	27	100	36.3636	63.6364	72.7273	100	98.6111	97.2222	87.5	100	106.122	116.327	126.531	100	85.2941	73.5294	79.4118
7	7.5	41	80	49	35	10	69	52	41	7	65	57	41	25	71	62	37	41	10	7	25	80	69	65	71	49	52	57	62	35	41	41	37	100	24.3902	17.0732	60.9756	100	86.25	81.25	88.75	100	102.174	98.913	97.8261	100	117.143	117.143	105.714
8	7.5	25	77	92	45	21	70	94	40	7	81	91	40	3	77	90	42	25	21	7	3	77	70	81	77	92	94	91	90	45	40	40	42	100	84	28	12	100	90.9091	105.195	100	100	98.75	90	100	100	88.8889	88.8889	93.3333
9	7.5	43	91	80	45	26	94	79	34	25	102	72	36	7	85	80	43	43	26	25	7	91	94	102	85	80	79	72	80	45	34	36	43	100	60.4651	58.1395	16.2791	100	103.297	112.088	93.4066	100	94.1176	89.7059	98.5294	100	75.5556	80	95.5556
10	7.5	42	85	68	46	24	86	64	41	19	94	61	48	0	91	67	42	42	24	19	-	85	86	94	91	68	64	61	67	46	41	48	42	100	57.1429	45.2381	-	100	101.176	110.588	107.059	100	98.7342	91.1392	91.1392	100	89.1304	104.348	91.3043
11	10	30	68	79	53	25	68	78	47	25	70	72	46	10	72	72	48	30	25	25	10	68	68	70	72	79	78	72	72	53	47	46	48	100	83.3333	83.3333	33.3333	100	100	102.941	105.882	100	100	101.515	100	100	88.6792	86.7925	90.566
12	10	24	95	66	51	17	93	66	43	10	93	67	51	4	94	66	47	24	17	10	4	95	93	93	94	66	66	67	66	51	43	51	47	100	70.8333	41.6667	16.6667	100	97.8947	97.8947	98.9474	100	101.266	98.7342	97.4684	100	84.3137	100	92.1569
13	12.5	12	79	79	28	5	77	80	28	17	77	78		2	72	77		12	5	17	2	79	77	77	72	79	80	78	77	28	28	-	-	100	41.6667	141.667	16.6667	100	97.4684	97.4684	91.1392	100	104.545	101.515	103.03	100	100	0	0
14	12.5	2	83	66	42	20	87	69	37	15	83	67	49	13	73	68	33	2	20	15	13	83	87	83	73	66	69	67	68	42	37	49	33	100	1000	750	650	100	104.819	100	87.9518	100	102.817	104.225	102.817	100	88.0952	116.667	78.5714
15	12.5	3	84	71	42	3	87	73	42	7	87	74	44	1	87	73	40	3	3	7	1	84	87	87	87	71	73	74	73	42	42	44	40	100	100	233.333	33.3333	100	103.571	103.571	103.571	100	116.438	115.068	104.11	100	100	104.762	95.2381
16	12.5	52	86	73	47	57	86	85	50	44	86	84	51	27	86	76	50	52	57	44	27	86	86	86	86	73	85	84	76	47	50	51	50	100	109.615	84.6154	51.9231	100	100	100	100	100	104.054	102.703	101.351	100	106.383	108.511	106.383
17	12.5	8	81	74	30	8	79	77	32	5	79	76	34	16	79	75	41	8	8	5	16	81	79	79	79	74	77	76	75	30	32	34	41	100	100	62.5	200	100	97.5309	97.5309	97.5309	100	101.235	106.173	104.938	100	106.667	113.333	136.667
18	12.5	14	78	81	50	2	79	82	51	18	78	86	49	16	78	85	48	14	2	18	16	78	79	78	78	81	82	86	85	50	51	49	48	100	14.2857	128.571	114.286	100	101.282	100	100	100	98.5294	97.0588	98.5294	100	102	98	96
19	12.5	13	93	68	36	26	94	67	39	26	90	66	37	6	90	67	34	13	26	26	6	93	94	90	90	68	67	66	67	36	39	37	34	100	200	200	46.1538	100	101.075	96.7742	96.7742	100	106.154	98.4615	95.3846	100	108.333	102.778	94.4444
20	12.5	18	78	65		6	85	69	28	9	85	64	29	8	85	62	28	18	6	9	8	78	85	85	85	65	69	64	62	-	28	29	28	100	33.3333	50	44.4444	100	108.974	108.974	108.974	100	96.875	115.625	121.875	-	0	0	0
21	12.5	26		64	59	8		62	54	37		74	57	30	107	78	62	26	8	37	30	-	-	-	107	64	62	74	78	59	54	57	62	100	30.7692	142.308	115.385	0	0	0	0	100	101.923	98.0769	86.5385	100	91.5254	96.6102	105.085
22	12.5	28	96	52	41	26	105	53	41	24	91	51	41	11	82	45	40	28	26	24	11	96	105	91	82	52	53	51	45	41	41	41	40	100	92.8571	85.7143	39.2857	100	109.375	94.7917	85.4167	100	92.9825	103.509	100	100	100	100	97.561
23	12.5	25	71	57	56	18	73	53	58	8	72	59	57	20	71	57	59	25	18	8	20	71	73	72	71	57	53	59	57	56	58	57	59	100	72	32	80	100	102.817	101.408	100	100	104.211	105.263	107.368	100	103.571	101.786	105.357
24	12.5	9	71	95	53	12	67	99	51	14	63	100	52	13	66	102	57	9	12	14	13	71	67	63	66	95	99	100	102	53	51	52	57	100	133.333	155.556	144.444	100	94.3662	88.7324	92.9577	100	100	97.8261	102.174	100	96.2264	98.1132	107.547
25	12.5	18	73	46		4	73	46		35	75	45		28	73	47	45	18	4	35	28	73	73	75	73	46	46	45	47	-	-	-	45	100	22.2222	194.444	155.556	100	100	102.74	100	100	100	103.636	125.455	0	0	0	0
26	12.5	14	86	55	47	12	88	55	46	20	86	57	58	21	82	69	48	14	12	20	21	86	88	86	82	55	55	57	69	47	46	58	48	100	85.7143	142.857	150	100	102.326	100	95.3488	100	98.4848	98.4848	98.4848	100	97.8723	123.404	102.128
27	12.5	34	95	66	39	17	97	65	43	17	98	65	49	19	98	65	38	34	17	17	19	95	97	98	98	66	65	65	65	39	43	49	38	100	50	50	55.8824	100	102.105	103.158	103.158	100	100	103.509	98.2456	100	110.256	125.641	97.4359
28	12.5	12	93	57	44	8	93	57	40	1	93	59	41	1	93	56	41	12	8	1	1	93	93	93	93	57	57	59	56	44	40	41	41	100	66.6667	8.33333	8.33333	100	100	100	100	100	100	100	98.4375	100	90.9091	93.1818	93.1818
29	12.5	19	97	64	52	27	97	64	36	18	93	64	55	21	89	63	40	19	27	18	21	97	97	93	89	64	64	64	63	52	36	55	40	100	142.105	94.7368	110.526	100	100	95.8763	91.7526	100	96.6102	98.3051	98.3051	100	69.2308	105.769	76.9231
30	12.5	20	86	59	58	12	81	57	57	10	78	58	65	7	76	58	28	20	12	10	7	86	81	78	76	59	57	58	58	58	57	65	28	100	60	50	35	100	94.186	90.6977	88.3721	100	101.923	101.923	107.692	100	98.2759	112.069	48.2759
31	12.5	20	97	52	47	21	97	53	39	1	92	53	34	2	95	56	31	20	21	1	2	97	97	92	95	52	53	53	56	47	39	34	31	100	105	5	10	100	100	94.8454	97.9381	100	97.4684	96.2025	94.9367	100	82.9787	72.3404	65.9574
32	12.5	22	90	79	45	21	99	77	49	1	92	76	44	1	89	75	41	22	21	1	1	90	99	92	89	79	77	76	75	45	49	44	41	100	95.4545	4.54545	4.54545	100	110	102.222	98.8889	100	101.587	98.4127	100	100	108.889	97.7778	91.1111
33	12.5	19	82	63	34	18	83	64	32	17	83	62	40	18	82	63	42	19	18	17	18	82	83	83	82	63	64	62	63	34	32	40	42	100	94.7368	89.4737	94.7368	100	101.22	101.22	100	100	97.0588	100	101.471	100	94.1176	117.647	123.529
34	12.5	1	105	68	44	0	103	66	47	1	106	68	53	0	106	69	44	1	-	1	0	105	103	106	106	68	66	68	69	44	47	53	44	100	-	100	0	100	98.0952	100.952	100.952	100	98.5507	98.5507	97.1014	100	106.818	120.455	100
35	12.5	14	80	69	20	2	81	68	23	1	82	68	25	10	81	67	26	14	2	1	10	80	81	82	81	69	68	68	67	20	23	25	26	100	14.2857	7.14286	71.4286	100	101.25	102.5	101.25	100	90	90	91.4286	100	115	125	130
36	12.5	14	96	70	43	6	100	63	45	4	103	63	48	3	?102	64	68	14	6	4	3	96	100	103	102	70	63	63	64	43	45	48	68	100	42.8571	28.5714	21.4286	100	104.167	107.292	106.25	100	95.6044	94.5055	96.7033	100	104.651	111.628	158.14
37	12.5	22	90	91	28	32	84	87	29	13	75	86	36		67	88	44	22	32	13	-	90	84	75	67	91	87	86	88	28	29	36	44	100	145.455	59.0909	0	100	93.3333	83.3333	74.4444	100	100	98	102	100	103.571	128.571	157.143
38	12.5	1	68	50	31	0	69	50	31	1	70	49	34	18	72	51	32	1	-	1	18	68	69	70	72	50	50	49	51	31	31	34	32	100	-	100	1800	100	101.471	102.941	105.882	100	89.0625	81.25	89.0625	100	100	109.677	103.226
39	12.5	62	92	64	30	33	86	57	36	21	61	52	32	3	44	57	37	62	33	21	3	92	86	61	44	64	57	52	57	30	36	32	37	100	53.2258	33.871	4.83871	100	93.4783	66.3043	47.8261	100	100	89.2308	98.4615	100	120	106.667	123.333
40	12.5	27	81	65	46	30	84	65	41	25	84	58	38	28	89	64	39	27	30	25	28	81	84	84	89	65	65	58	64	46	41	38	39	100	111.111	92.5926	103.704	100	103.704	103.704	109.877	100	98.8095	95.2381	96.4286	100	89.1304	82.6087	84.7826
41	12.5	22	128	84	42	33	126	83	42	17	108	80	40	1	102	81	40	22	33	17	1	128	126	108	102	84	83	80	81	42	42	40	40	100	150	77.2727	4.54545	100	98.4375	84.375	79.6875	100	102.532	97.4684	98.7342	100	100	95.2381	95.2381
42	12.5	13	104	79	40	1	102	81	40	1	92	77	42	12	88	78	41	13	1	1	12	104	102	92	88	79	81	77	78	40	40	42	41	100	7.69231	7.69231	92.3077	100	98.0769	88.4615	84.6154	100	113.208	118.868	111.321	100	100	105	102.5
43	12.5	2	62	53	45	32	78	60	43	20	91	63	40	46	89	59	41	2	32	20	46	62	78	91	89	53	60	63	59	45	43	40	41	100	1600	1000	2300	100	125.806	146.774	143.548	100	96.6667	100	106.667	100	95.5556	88.8889	91.1111
44	12.5	46	88	60	40		84	58	39	29	80	60	41	12	74	64	43	46	-	29	12	88	84	80	74	60	58	60	64	40	39	41	43	100	-	63.0435	26.087	100	95.4545	90.9091	84.0909	100	103.077	103.077	104.615	100	97.5	102.5	107.5
45	12.5	9	88	65	58	11	87	67	46	2	84	67	45	14	81	68	44	9	11	2	14	88	87	84	81	65	67	67	68	58	46	45	44	100	122.222	22.2222	155.556	100	98.8636	95.4545	92.0455	100	100	100	104.545	100	79.3103	77.5862	75.8621
46	12.5	33	74	66	32	27	78	66	44	21	77	66	36	13	78	69	43	33	27	21	13	74	78	77	78	66	66	66	69	32	44	36	43	100	81.8182	63.6364	39.3939	100	105.405	104.054	105.405	100	98.75	98.75	98.75	100	137.5	112.5	134.375
47	12.5	20	95	80	50	16	94	79	56	13	91	79	49	6	88	79	57	20	16	13	6	95	94	91	88	80	79	79	79	50	56	49	57	100	80	65	30	100	98.9474	95.7895	92.6316	100	108.955	113.433	117.91	100	112	98	114
48	12.5	18	93	67	51	11	95	73	51	8	88	76	50	1	85	79	48	18	11	8	1	93	95	88	85	67	73	76	79	51	51	50	48	100	61.1111	44.4444	5.55556	100	102.151	94.6237	91.3978	100	101.351	100	101.351	100	100	98.0392	94.1176
49	12.5	12	93	74	38	8	96	75	45	5	90	74	41	1	92	75	49	12	8	5	1	93	96	90	92	74	75	74	75	38	45	41	49	100	66.6667	41.6667	8.33333	100	103.226	96.7742	98.9247	100	97.2973	91.8919	89.1892	100	118.421	107.895	128.947
50	12.5	60	101	74	61	25	91	72	62	18	91	68	49	21	77	66	38	60	25	18	21	101	91	91	77	74	72	68	66	61	62	49	38	100	41.6667	30	35	100	90.099	90.099	76.2376	100	97.7778	97.7778	111.111	100	101.639	80.3279	62.2951
51	12.5	6	74	45	46	2	74	44	50	9	74	44	48	5	73	50	47	6	2	9	5	74	74	74	73	45	44	44	50	46	50	48	47	100	33.3333	150	83.3333	100	100	100	98.6486	100	103.077	100	107.692	100	108.696	104.348	102.174
52	12.5	15	77	65	35	5	82	67	37	19	82	65	34	24	73	70	33	15	5	19	24	77	82	82	73	65	67	65	70	35	37	34	33	100	33.3333	126.667	160	100	106.494	106.494	94.8052	100	77.027	77.027	81.0811	100	105.714	97.1429	94.2857
53	12.5	44	82	74	38	1	65	57	47	1	62	57	36	1	69	60	41	44	1	1	1	82	65	62	69	74	57	57	60	38	47	36	41	100	2.27273	2.27273	2.27273	100	79.2683	75.6098	84.1463	100	96.9697	92.4242	95.4545	100	123.684	94.7368	107.895
54	12.5	29	68	66	43	15	69	64	33	3	66	61	41	6	71	63	37	29	15	3	6	68	69	66	71	66	64	61	63	43	33	41	37	100	51.7241	10.3448	20.6897	100	101.471	97.0588	104.412	100	95.3125	96.875	95.3125	100	76.7442	95.3488	86.0465
55	12.5	17	65	64	60	2	65	61	57	0	58	62	56	0	58	61	58	17	2	-	-	65	65	58	58	64	61	62	61	60	57	56	58	100	11.7647	-	-	100	100	89.2308	89.2308	100	92.1053	98.6842	93.4211	100	95	93.3333	96.6667
56	12.5	51	92	76	36	44	85	70	46	28	97	75	44	33	86	71	34	51	44	28	33	92	85	97	86	76	70	75	71	36	46	44	34	100	86.2745	54.902	64.7059	100	92.3913	105.435	93.4783	100	101.37	98.6301	98.6301	100	127.778	122.222	94.4444
57	12.5	32	94	73	38	17	92	74	38	32	89	72	32	7	91	72	36	32	17	32	7	94	92	89	91	73	74	72	72	38	38	32	36	100	53.125	100	21.875	100	97.8723	94.6809	96.8085	100	100	101.961	100	100	100	84.2105	94.7368
58	12.5	1	87	51	43	1	84	51	45	1	89	52	42	1	88	51	38	1	1	1	1	87	84	89	88	51	51	52	51	43	45	42	38	100	100	100	100	100	96.5517	102.299	101.149	100	100	103.03	100	100	104.651	97.6744	88.3721
59	12.5	12	62	66	41	12	59	66	43	23	69	68	42	10	69	66	41	12	12	23	10	62	59	69	69	66	66	68	66	41	43	42	41	100	100	191.667	83.3333	100	95.1613	111.29	111.29	100	98.3607	106.557	106.557	100	104.878	102.439	100
60	12.5	10	61	61	46	1	46	60	39	15	99	65	42	2	112	65	38	10	1	15	2	61	46	99	112	61	60	65	65	46	39	42	38	100	10	150	20	100	75.4098	162.295	183.607	100	100	100	103.509	100	84.7826	91.3043	82.6087
61	12.5	1	84	57	84	1	83	57	88	0	76	57	87	1	84	59	82	1	1	-	1	84	83	76	84	57	57	57	59	84	88	87	82	100	100	-	100	100	98.8095	90.4762	100	100	93.5484	96.7742	87.0968	100	104.762	103.571	97.619
62	12.5	34	64	62	39	13	62	58	40	4	65	60	41	1	63	54	39	34	13	4	1	64	62	65	63	62	58	60	54	39	40	41	39	100	38.2353	11.7647	2.94118	100	96.875	101.562	98.4375	100	98.1132	101.887	111.321	100	102.564	105.128	100
63	12.5	10	94	53	31	8	90	52	34	4	86	54	39	2	74	59	38	10	8	4	2	94	90	86	74	53	52	54	59	31	34	39	38	100	80	40	20	100	95.7447	91.4894	78.7234	100	95	98.3333	103.333	100	109.677	125.806	122.581
64	12.5	16	107	60	44	1	98	57	41	8	87	59	41	10	86	62	39	16	1	8	10	107	98	87	86	60	57	59	62	44	41	41	39	100	6.25	50	62.5	100	91.5888	81.3084	80.3738	100	106.154	98.4615	103.077	100	93.1818	93.1818	88.6364
65	12.5	36	81	65	11	20	88	69	3	11	88	64	12	9	87	67	24	36	20	11	9	81	88	88	87	65	69	64	67	11	3	12	24	100	55.5556	30.5556	25	100	108.642	108.642	107.407	100	100	100	100	100	27.2727	109.091	218.182
66	15	29	80	57	42	22	81	57	38	6	80	57	43	22	81	57	40	29	22	6	22	80	81	80	81	57	57	57	57	42	38	43	40	100	75.8621	20.6897	75.8621	100	101.25	100	101.25	100	98.3051	98.3051	93.2203	100	90.4762	102.381	95.2381
67	17.5	6	74	59	31	12	71	58	27	10	80	58	27	8	77	55	29	6	12	10	8	74	71	80	77	59	58	58	55	31	27	27	29	100	200	166.667	133.333	100	95.9459	108.108	104.054	100	101.515	101.515	101.515	100	87.0968	87.0968	93.5484
68	17.5	1	70	66	35	3	74	67	44	8	80	67	36	9	76	67	36	1	3	8	9	70	74	80	76	66	67	67	67	35	44	36	36	100	300	800	900	100	105.714	114.286	108.571	100	101.613	98.3871	98.3871	100	125.714	102.857	102.857
69	17.5	8	78	62	39	16	76	63	42	2	83	61	34	6	77	61	40	8	16	2	6	78	76	83	77	62	63	61	61	39	42	34	40	100	200	25	75	100	97.4359	106.41	98.7179	100	103.226	91.9355	90.3226	100	107.692	87.1795	102.564
70	17.5	5	72	62	43	19	78	64	40	16	82	57	44	23	96	56	49	5	19	16	23	72	78	82	96	62	64	57	56	43	40	44	49	100	380	320	460	100	108.333	113.889	133.333	100	98.8372	98.8372	101.163	100	93.0233	102.326	113.953
71	17.5	15	104	86	53	8	106	85	46	3	92	85	44	1	86	87	44	15	8	3	1	104	106	92	86	86	85	85	87	53	46	44	44	100	53.3333	20	6.66667	100	101.923	88.4615	82.6923	100	100	100	101.205	100	86.7925	83.0189	83.0189
72	17.5	10	85	83	47	2	83	83	52	23	88	83	50	20	96	84	49	10	2	23	20	85	83	88	96	83	83	83	84	47	52	50	49	100	20	230	200	100	97.6471	103.529	112.941	100	96.6667	105.556	100	100	110.638	106.383	104.255
73	20	15	90	90	51	16	89	87	58	11	84	95	47	14	76	90	51	15	16	11	14	90	89	84	76	90	87	95	90	51	58	47	51	100	106.667	73.3333	93.3333	100	98.8889	93.3333	84.4444	100	92.3077	92.3077	93.8462	100	113.725	92.1569	100
74	25	39	102	65	38	21	100	60	42	22	93	60	39	3	95	61	43	39	21	22	3	102	100	93	95	65	60	60	61	38	42	39	43	100	53.8462	56.4103	7.69231	100	98.0392	91.1765	93.1373	100	98.6667	98.6667	104	100	110.526	102.632	113.158
75	25	35	87	75	35	16	88	74	38	10	87	74	33	5	86	78	34	35	16	10	5	87	88	87	86	75	74	74	78	35	38	33	34	100	45.7143	28.5714	14.2857	100	101.149	100	98.8506	100	103.158	101.053	100	100	108.571	94.2857	97.1429
76	25	1	69	95	42	3	69	98	40	17	69	96	42	1	74	95	40	1	3	17	1	69	69	69	74	95	98	96	95	42	40	42	40	100	300	1700	100	100	100	100	107.246	100	101.852	100	94.4444	100	95.2381	100	95.2381
77	25	4	57	54	30	17	67	55	38	27	90	54	34	4	92	51	34	4	17	27	4	57	67	90	92	54	55	54	51	30	38	34	34	100	425	675	100	100	117.544	157.895	161.404	100	101.124	98.8764	98.8764	100	126.667	113.333	113.333
78	25	18	68	89	35	7	68	90	32	16	70	88	31	19	83	88	30	18	7	16	19	68	68	70	83	89	90	88	88	35	32	31	30	100	38.8889	88.8889	105.556	100	100	102.941	122.059	100	101.205	101.205	101.205	100	91.4286	88.5714	85.7143
79	25	13	93	83	49	7	94	84	41	7	107	84	41	8	107	84	40	13	7	7	8	93	94	107	107	83	84	84	84	49	41	41	40	100	53.8462	53.8462	61.5385	100	101.075	115.054	115.054	100	115.789	105.263	97.3684	100	83.6735	83.6735	81.6327
80	25	13	95	38	1	0	95	44	4	2	94	40	2	0	95	37	4	13	-	2	0	95	95	94	95	38	44	40	37	1	4	2	4	100	-	15.3846	0	100	100	98.9474	100	100	109.091	104.545	102.273	100	400	200	400
81	25	12	68	44	41	22	65	48	39	6	63	46	36	17	67	45	37	12	22	6	17	68	65	63	67	44	48	46	45	41	39	36	37	100	183.333	50	141.667	100	95.5882	92.6471	98.5294	100	101.389	97.2222	93.0556	100	95.122	87.8049	90.2439
82	25	2	80	72	25	8	85	73	38	5	78	70	38	1	69	67	55	2	8	5	1	80	85	78	69	72	73	70	67	25	38	38	55	100	400	250	50	100	106.25	97.5	86.25	100	104.598	103.448	114.943	100	152	152	220
83	25	24	84	87	56	26	79	91	54	51	71	90	53	20	60	100	51	24	26	51	20	84	79	71	60	87	91	90	100	56	54	53	51	100	108.333	212.5	83.3333	100	94.0476	84.5238	71.4286	100	100	101.053	97.8947	100	96.4286	94.6429	91.0714
84	25	16	78	95	52	6	83	95	51	20	91	96	52	12	90	93	53	16	6	20	12	78	83	91	90	95	95	96	93	52	51	52	53	100	37.5	125	75	100	106.41	116.667	115.385	100	100	101.538	100	100	98.0769	100	101.923
85	25	7	113	65	40	18	116	65	42	2	119	66	33	6	115	65	27	7	18	2	6	113	116	119	115	65	65	66	65	40	42	33	27	100	257.143	28.5714	85.7143	100	102.655	105.31	101.77	100	98.4127	96.8254	93.6508	100	105	82.5	67.5
86	25	41	94	63		20	89	62		31		61		8	91	59		41	20	31	8	94	89	-	91	63	62	61	59	-	-	-	-	100	48.7805	75.6098	19.5122	100	94.6809	0	96.8085	100	102.326	100	97.6744	0	0	0	0
87	25	5	74	43		3	76	44		3	80	43	38	2	75	42		5	3	3	2	74	76	80	75	43	44	43	42	-	-	38	-	100	60	60	40	100	102.703	108.108	101.351	100	97.8723	91.4894	100	0	0	0	0
88	25	10	83	47	33	6	82	46	31	4	81	43	31	1	80	47	31	10	6	4	1	83	82	81	80	47	46	43	47	33	31	31	31	100	60	40	10	100	98.7952	97.5904	96.3855	100	96.6667	101.667	98.3333	100	93.9394	93.9394	93.9394
89	25	17	85	60	42	19	80	58	40	31	85	61	48		73	59	60	17	19	31	0	85	80	85	73	60	58	61	59	42	40	48	60	100	111.765	182.353	0	100	94.1176	100	85.8824	100	95.3125	98.4375	98.4375	100	95.2381	114.286	142.857
90	25	2	80	64	34	9	82	61	37	10	81	63	46	4	80	63	40	2	9	10	4	80	82	81	80	64	61	63	63	34	37	46	40	100	450	500	200	100	102.5	101.25	100	100	101.471	100	101.471	100	108.824	135.294	117.647
91	25	13	86	68	34	4	87	69	41	3	87	68	40	3	91	69	37	13	4	3	3	86	87	87	91	68	69	68	69	34	41	40	37	100	30.7692	23.0769	23.0769	100	101.163	101.163	105.814	100	100	100	103.03	100	120.588	117.647	108.824
92	25	1	88	66	44	0	87	66	46	1	90	66	40	1	90	68	45	1	-	1	1	88	87	90	90	66	66	66	68	44	46	40	45	100	-	100	100	100	98.8636	102.273	102.273	100	98.9583	101.042	89.5833	100	104.545	90.9091	102.273
93	25	7	66	96	50	4	64	95	54	7	66	97	61	1	73	86	51	7	4	7	1	66	64	66	73	96	95	97	86	50	54	61	51	100	57.1429	100	14.2857	100	96.9697	100	110.606	100	101.111	103.333	102.222	100	108	122	102
94	25	2	68	90	44	3	65	91	39	1	63	93	44	1	60	92	45	2	3	1	1	68	65	63	60	90	91	93	92	44	39	44	45	100	150	50	50	100	95.5882	92.6471	88.2353	100	95.7447	106.383	108.511	100	88.6364	100	102.273
95	25	1	107	47	25	6	60	45	38	24	57	50	35	20	60	51	32	1	6	24	20	107	60	57	60	47	45	50	51	25	38	35	32	100	600	2400	2000	100	56.0748	53.271	56.0748	100	102.817	105.634	105.634	100	152	140	128
96	25	3	86	71	40	7	90	73	43	29	91	75	36	26	89	75	36	3	7	29	26	86	90	91	89	71	73	75	75	40	43	36	36	100	233.333	966.667	866.667	100	104.651	105.814	103.488	100	121.795	100	112.821	100	107.5	90	90
97	25	20	105	78	48	16	96	95	48	4	98	78	49	1	85	88	50	20	16	4	1	105	96	98	85	78	95	78	88	48	48	49	50	100	80	20	5	100	91.4286	93.3333	80.9524	100	98.2143	100	137.5	100	100	102.083	104.167
98	25	22	125	56		4	120	55		1	89	56		26	113	77		22	4	1	26	125	120	89	113	56	55	56	77	-	-	-	-	100	18.1818	4.54545	118.182	100	96	71.2	90.4	100	101.316	98.6842	92.1053	0	0	0	0
99	25	36	105	76	46	30	110	77	46	10	96	75	48	1	88	70	44	36	30	10	1	105	110	96	88	76	77	75	70	46	46	48	44	100	83.3333	27.7778	2.77778	100	104.762	91.4286	83.8095	100	102.632	102.632	101.316	100	100	104.348	95.6522
100	25	5	80	76	58	16	83	78	56	4	87	78	56	10	83	77	50	5	16	4	10	80	83	87	83	76	78	78	77	58	56	56	50	100	320	80	200	100	103.75	108.75	103.75	100	96.7391	94.5652	85.8696	100	96.5517	96.5517	86.2069
101	25	23	84	92	44	6	81	89	50	13	93	87	55	1	104	79	50	23	6	13	1	84	81	93	104	92	89	87	79	44	50	55	50	100	26.087	56.5217	4.34783	100	96.4286	110.714	123.81	100	100	91.6667	88.0952	100	113.636	125	113.636
102	25	15	82	84	52	26	91	84	55	3	87	77	48	0	102	74	63	15	26	3	-	82	91	87	102	84	84	77	74	52	55	48	63	100	173.333	20	0	100	110.976	106.098	124.39	100	96.4286	96.4286	96.4286	100	105.769	92.3077	121.154
103	25	18	73	84	54	42	74	81	51	5	81	81	48	4	78	81	57	18	42	5	4	73	74	81	78	84	81	81	81	54	51	48	57	100	233.333	27.7778	22.2222	100	101.37	110.959	106.849	100	87.234	89.3617	85.1064	100	94.4444	88.8889	105.556
104	25	11	70	47	53	12	70	41	49	2	67	42	43	22	65	40	41	11	12	2	22	70	70	67	65	47	41	42	40	53	49	43	41	100	109.091	18.1818	200	100	100	95.7143	92.8571	100	93.0556	95.8333	97.2222	100	92.4528	81.1321	77.3585
105	25	38	95	72	46	15	99	67	45	9	88	69	45	0	74	70	43	38	15	9	-	95	99	88	74	72	67	69	70	46	45	45	43	100	39.4737	23.6842	0	100	104.211	92.6316	77.8947	100	98.7952	97.5904	92.7711	100	97.8261	97.8261	93.4783
106	25	14	82	83	40	0	80	82	40	0	77	81	44	1	72	77	38	14	-	-	1	82	80	77	72	83	82	81	77	40	40	44	38	100	-	0	7.14286	100	97.561	93.9024	87.8049	100	95.3846	92.3077	103.077	100	100	110	95
107	25	20	82	65	36	15	80	62	34	6	82	60	41	1	81	67	37	20	15	6	1	82	80	82	81	65	62	60	67	36	34	41	37	100	75	-	5	100	97.561	100	98.7805	100	98.3607	100	101.639	100	94.4444	113.889	102.778
108	25	36	72	61	36	22	70	60	36	5	75	61	30	1	97	62	35	36	22	5	1	72	70	75	97	61	60	61	62	36	36	30	35	100	61.1111	13.8889	2.77778	100	97.2222	104.167	134.722	100	93.5185	91.6667	87.037	100	100	83.3333	97.2222
109	25	62	81	108	41		80	101	41	35	85	99	41	27	80	94	40	62	-	35	27	81	80	85	80	108	101	99	94	41	41	41	40	100	-	56.4516	43.5484	100	98.7654	104.938	98.7654	100	78.8889	78.8889	102.222	100	100	100	97.561
110	25	20	71	90	35	7	73	71	35	8	76	71	38	7	74	92	40	20	7	8	7	71	73	76	74	90	71	71	92	35	35	38	40	100	35	40	35	100	102.817	107.042	104.225	100	98.8372	100	96.5116	100	100	108.571	114.286
111	25	25	103	86	40	10	100	85	40	4	100	86	40	3	99	83	41	25	10	4	3	103	100	100	99	86	85	86	83	40	40	40	41	100	40	16	12	100	97.0874	97.0874	96.1165	100	107.042	98.5915	98.5915	100	100	100	102.5
112	25	28	77	71	26	19	77	76	29	7	76	70	34	6	71	70	40	28	19	7	6	77	77	76	71	71	76	70	70	26	29	34	40	100	67.8571	25	21.4286	100	100	98.7013	92.2078	100	100	98.6667	105.333	100	111.538	130.769	153.846
113	25	14	104	75	40	1	106	75	34	1	95	74	27	14	82	79	34	14	1	1	14	104	106	95	82	75	75	74	79	40	34	27	34	100	7.14286	7.14286	100	100	101.923	91.3462	78.8462	100	102.083	131.25	125	100	85	67.5	85
114	25	16	97	48	-	17	96	49	-	48	100	63	-	38	75	60	-	16	17	48	38	97	96	100	75	48	49	63	60	-	-	-	-	100	106.25	300	237.5	100	98.9691	103.093	77.3196	100	100	97.9167	97.9167	0	0	0	0
115	25	25	94	48	38	2	93	48	44	1	91	47	36	1	86	47	29	25	2	1	1	94	93	91	86	48	48	47	47	38	44	36	29	100	8	4	4	100	98.9362	96.8085	91.4894	100	100	101.961	101.961	100	115.789	94.7368	76.3158
116	25	13	85	51	46	1	92	51	38	1	95	52	40	1	101	52	39	13	1	1	1	85	92	95	101	51	51	52	52	46	38	40	39	100	7.69231	7.69231	7.69231	100	108.235	111.765	118.824	100	94.2029	100	95.6522	100	82.6087	86.9565	84.7826
117	25	47	110	69	35	45	111	65	40	10	110	69	32	14	109	66	37	47	45	10	14	110	111	110	109	69	65	69	66	35	40	32	37	100	95.7447	21.2766	29.7872	100	100.909	100	99.0909	100	97.6471	100	100	100	114.286	91.4286	105.714
118	25	30	90	85	40			83	40	14	90	85	44	14	90	85	40	30	-	14	14	90	-	90	90	85	83	85	85	40	40	44	40	100	-	46.6667	46.6667	100	0	100	100	0	0	0	0	100	100	110	100
119	25	47	110	69	35	45	111	65	40	10	110	69	32	14	109	66	37	47	45	10	14	110	111	110	109	69	65	69	66	35	40	32	37	100	95.7447	21.2766	29.7872	100	100.909	100	99.0909	100	94.2029	100	95.6522	100	114.286	91.4286	105.714
